# Supplementary material for: Tunneled Island Flaps for the Reconstruction of Nasal Defects: A 21-Case Series
Source: J Clin Med. 2023 Dec 2;12(23):7473. doi: 10.3390/jcm12237473 (PMC10707474; doi:10.3390/jcm12237473)
Supplement: Supplementary file 1 [file jcm-12-07473-s001.zip]

Archive with 1 entries (1 files):
- jcm-2699876-supplementary.mp4
